# Supplementary material for: Nutritional Evaluation of Commercial Dog and Cat Foods Based on Key Nutrient Requirements
Source: Animals (Basel). 2026 Mar 13;16(6):909. doi: 10.3390/ani16060909 (PMC13023309; doi:10.3390/ani16060909)
Supplement: Supplementary file 1 [file animals-16-00909-s001.zip]

Archive with 1 entries (1 files):
- animals-4151924-supplementary.pdf
